# Supplementary material for: Effect of behavioral inhibition system and childhood emotional neglect on serotonergic activity, negative affect, and rejection sensitivity in non-clinical adults
Source: PLoS One. 2018 Nov 20;13(11):e0207746. doi: 10.1371/journal.pone.0207746 (PMC6245683; doi:10.1371/journal.pone.0207746)
Supplement: S1 Table — LDAEP, loudness dependence of auditory-evoked potentials; SAI, state anxiety inventory; BDI, Beck depression inventory; CTQ, childhood trauma questionnaire; BIS, behavioral inhibition system; RSQ, rejection sensitivity questionnaire; EN, emotional neglect. (XLSX) [file pone.0207746.s001.xlsx]

## Sheet: Sheet2
id	sex	age	education_year	LDAEP_slope	SAI	BDItotal	EmotionalNeglect	PhysicalAbuse	SexualAbuse	EmotionalAbuse	PhtsicalNeglect	CTQ_total	BIS	RSQ	EN_lowhigh	BIS_lowhigh
1	1	22	14	0.9	26	1	8	5	5	5	5	28	21	5.44	0	1
2	1	31	18	0.77	43	9	18	7	5	5	5	40	22	12.5	1	2
3	2	24	14	1.65	44	8	31	7	7	10	12	67	20	15	1	1
4	2	24	16	0.2	34	5	18	9	5	8	5	45	24	10.67	1	2
5	1	26	16	0.98	33	13	24	8	6	7	5	50	18	6.78	1	1
6	2	22	12	0.57	49	10	26	20	13	13	6	78	21	9.22	1	1
7	1	24	12	1.14	45	2	17	6	5	6	6	40	21	11.33	1	1
8	2	23	16	0.84	28	1	9	5	5	5	10	34	18	7.39	0	1
9	1	26	12	0.58	22	1	8	6	5	5	9	33	17	7.67	0	1
10	2	22	12	0.8	43	11	11	6	6	5	6	34	23	11.17	0	2
11	1	25	16	1.42	37	14	20	6	5	5	10	46	21	13.67	1	1
12	1	19	12	1.11	42	7	23	15	6	5	7	56	18	12.78	1	1
13	2	27	16	0.8	39	6	21	5	6	7	7	46	21	9.11	1	1
14	2	24	16	0.7	51	16	32	5	5	15	10	67	21	12.67	1	1
15	2	43	14	1.59	51	10	14	5	5	5	5	34	21	12.06	0	1
16	2	43	16	1.37	24	3	13	5	7	5	5	35	20	8	0	1
17	2	23	14	1.38	45	5	30	6	5	8	8	57	22	13.61	1	2
18	2	32	14	0.75	39	10	19	10	5	7	5	46	20	14	1	1
19	1	22	12	-0.56	28	5	12	6	6	5	5	34	22	13.44	0	2
20	1	22	12	2.12	29	4	12	6	5	5	6	34	24	10.83	0	2
21	2	38	16	0.52	40	10	16	7	16	8	8	55	24	13.17	1	2
22	2	40	12	0.98	34	12	30	5	5	5	11	56	25	5.28	1	2
23	2	42	12	1.57	36	7	22	7	5	5	5	44	19	8.61	1	1
24	2	22	16	0.77	56	19	32	8	6	16	9	71	20	12.72	1	1
25	1	22	16	1.41	31	7	18	5	5	6	6	40	22	10.39	1	2
26	1	22	12	2.01	29	6	11	11	5	7	7	41	21	9.28	0	1
27	2	21	12	0.88	30	5	10	5	5	6	5	31	20	9.67	0	1
28	2	20	12	1.82	38	16	8	6	5	11	8	38	20	11.56	0	1
29	2	20	12	1.56	32	4	11	5	5	5	5	31	20	6.94	0	1
30	2	22	12	0.93	34	7	8	5	5	5	5	28	19	5.72	0	1
31	2	27	16	1.75	32	7	29	5	7	9	5	55	19	14.17	1	1
32	2	29	16	0.8	32	9	13	5	5	6	5	34	19	10.83	0	1
33	1	26	14	0.85	62	32	32	9	10	11	18	80	21	9.61	1	1
34	2	26	14	2.46	50	14	25	18	14	14	8	79	22	7.06	1	2
35	2	36	14	1	26	10	10	6	9	5	5	35	23	7	0	2
36	2	35	14	2.41	34	15	25	15	5	5	5	55	23	10.94	1	2
37	2	36	14	2.28	30	2	10	5	5	5	13	38	21	7.17	0	1
38	2	23	12	-0.19	32	10	17	5	5	6	5	38	25	13.94	1	2
39	2	21	12	0.7	31	7	8	5	5	5	5	28	31	8.44	0	2
40	2	23	12	1.35	32	7	19	6	5	7	6	43	21	13.78	1	1
41	2	22	12	1.06	44	12	13	8	5	6	7	39	20	14.89	0	1
42	2	23	12	0.94	44	11	13	11	6	8	9	47	22	15.39	0	2
43	2	22	12	2.5	42	3	22	5	7	5	8	47	26	12.44	1	2
44	2	22	12	-0.44	21	1	16	5	5	5	7	38	21	9.11	1	1
45	2	35	16	1.05	36	6	15	6	5	5	7	38	25	10	1	2
46	2	35	16	1.66	39	7	10	5	5	5	6	31	23	6.33	0	2
47	2	20	12	0.23	43	8	15	7	5	5	5	37	21	11.78	1	1
48	1	24	14	0.61	33	13	25	5	5	5	7	47	21	8.39	1	1
49	1	23	14	-0.08	48	4	10	5	5	5	10	35	20	7.17	0	1
50	1	34	16	0.87	50	18	22	12	5	5	5	49	21	10.33	1	1
51	1	25	14	0.34	46	17	23	7	6	9	7	52	21	10.17	1	1
52	1	26	16	0.59	41	19	11	11	9	6	6	43	20	9.72	0	1
53	2	24	16	-0.39	40	3	8	5	5	5	9	32	23	15.28	0	2
54	2	20	12	-0.01	43	2	9	6	5	5	5	30	22	10.83	0	2
55	2	25	18	1.18	42	8	24	6	5	9	6	50	21	16.94	1	1
56	2	26	18	0.77	20	5	17	7	5	8	5	42	24	8.17	1	2
57	2	25	16	1.72	34	10	16	7	9	8	6	46	22	6.17	1	2
58	1	32	16	0.8	31	6	15	7	5	6	5	38	24	9.94	1	2
59	2	20	12	0.96	36	3	16	9	6	6	5	42	19	10	1	1
60	1	24	14	-0.09	30	1	16	7	5	5	5	38	21	11.67	1	1
61	1	24	14	1.87	21	4	9	6	5	5	6	31	19	7.11	0	1
62	1	24	12	0.12	23	4	8	8	5	5	5	31	21	6.22	0	1
63	2	20	12	1.85	52	36	30	11	5	14	10	70	24	17	1	2
64	2	23	12	1.12	35	11	17	6	6	7	5	41	21	7.61	1	1
65	1	24	14	0.68	39	11	30	8	5	9	5	57	23	6.5	1	2
66	2	22	16	0.42	28	2	8	9	6	5	5	33	24	9.28	0	2
67	2	23	16	1.7	51	18	21	5	5	5	5	41	22	9.67	1	2
68	1	23	12	1.04	32	3	27	15	7	12	9	70	24	11.11	1	2
69	2	22	12	1.22	35	8	20	9	9	11	6	55	23	10.22	1	2
70	1	24	12	0.28	39	5	8	9	5	5	6	33	25	10.78	0	2
71	1	22	12	0.98	38	4	15	8	5	5	5	38	21	13.83	1	1
72	2	24	16	1.27	20	4	11	8	5	7	5	36	18	4.94	0	1
73	2	32	16	1.84	40	15	23	5	5	6	5	44	22	7.89	1	2
74	2	28	14	1.56	51	24	22	10	5	6	8	51	23	9.11	1	2
75	2	24	16	0.55	31	5	17	8	9	6	8	48	20	9.72	1	1
76	1	26	16	0.94	26	3	10	7	5	5	6	33	24	7.94	0	2
77	1	21	12	0	27	6	10	8	5	5	5	33	20	7.89	0	1
78	2	33	16	1.17	34	14	27	9	9	11	7	63	21	9	1	1
79	2	31	16	1.57	42	19	24	7	5	7	7	50	24	10.33	1	2
80	2	32	16	0.6	40	7	24	8	8	5	8	53	23	8.44	1	2
81	2	34	16	0.51	39	11	8	6	5	5	5	29	22	8.33	0	2
82	2	24	16	1.17	40	11	21	5	5	5	5	41	20	13.72	1	1
83	2	29	16	0.29	35	5	22	5	5	5	8	45	21	7.22	1	1
84	2	37	14	0.03	31	4	16	5	5	5	8	39	24	8.94	1	2
85	2	39	14	0.7	32	2	19	10	5	5	5	44	20	11.72	1	1
86	1	25	16	1.06	24	9	10	5	5	5	5	30	20	8.83	0	1
87	1	37	18	1.04	40	0	8	5	5	5	5	28	14	5.06	0	1
88	2	39	12	0.79	34	13	13	6	5	5	5	34	23	14.72	0	2
89	2	36	16	1.23	31	2	19	6	5	5	5	40	20	6.83	1	1
90	2	34	14	1.07	35	8	22	5	5	5	5	42	22	13.44	1	2
91	2	29	16	0.74	24	5	11	5	5	5	5	31	21	13.28	0	1
92	2	32	16	1.17	42	7	24	11	5	5	5	50	21	7.89	1	1
93	1	38	14	0.34	29	2	9	5	5	5	5	29	22	7.44	0	2
94	2	32	14	1.24	44	11	9	7	5	5	5	31	21	8.11	0	1
95	1	25	14	0.06	42	9	28	8	10	13	6	65	23	6.67	1	2
96	2	25	14	1	32	7	22	5	5	5	5	42	21	9.28	1	1
97	2	25	16	1.1	36	8	13	9	5	6	5	38	24	10.83	0	2
98	2	23	16	0.65	35	7	14	9	5	5	7	40	21	7.28	0	1
99	2	36	16	1.31	41	6	14	5	6	5	5	35	21	9.33	0	1
100	2	38	16	1.63	49	14	24	16	5	6	5	56	22	11.39	1	2
101	2	30	15	0.95	35	4	14	7	6	5	5	37	21	9.78	0	1
102	2	36	15	1.27	44	4	13	9	5	5	5	37	19	5.83	0	1
103	2	23	14	0.67	47	8	32	14	6	10	8	70	21	10.11	1	1
104	2	28	16	0.9	31	2	13	5	5	9	6	38	15	2.83	0	1
105	2	30	16	1.31	51	6	16	5	5	5	6	37	21	14.61	1	1
106	2	31	16	1.99	33	5	14	5	5	5	5	34	18	7.5	0	1
107	2	23	12	1.59	38	2	19	7	10	13	5	54	23	10.06	1	2
108	2	26	16	1.3	43	12	13	5	5	5	5	33	23	7.28	0	2
109	2	28	16	1.85	41	8	19	7	6	5	5	42	25	6.39	1	2
110	2	37	14	1.1	39	1	25	8	8	5	5	51	20	7.89	1	1
111	2	32	16	2.13	35	6	17	6	5	5	5	38	23	8.89	1	2
112	2	32	16	0.61	45	13	15	5	5	5	5	35	19	7.67	1	1
113	2	40	16	2	41	22	27	8	20	17	11	83	19	12.33	1	1
114	2	41	14	1.02	29	1	20	6	6	5	5	42	21	8.89	1	1
115	1	33	16	0.5	27	5	10	5	5	5	6	31	21	11.17	0	1
116	1	46	16	0.53	41	8	11	12	5	7	7	42	21	10.11	0	1
117	1	21	12	0.45	34	2	10	9	6	8	5	38	22	12.56	0	2
118	2	41	14	1.86	33	13	23	6	5	6	5	45	20	8.06	1	1
119	1	25	12	0.49	29	1	8	5	5	5	5	28	18	6.39	0	1
120	2	25	14	0.67	21	0	10	5	5	5	5	30	27	6	0	2
121	1	36	16	-0.34	42	5	21	14	8	5	6	54	23	9.89	1	2
122	1	36	16	0.44	41	4	16	6	6	5	6	39	19	4.94	1	1
123	1	37	16	0.87	37	5	21	11	9	6	15	62	21	5.72	1	1
124	1	32	14	2.05	43	9	20	5	5	5	9	44	21	8	1	1
125	1	25	16	0.8	31	2	15	6	6	5	7	39	15	7.5	1	1
126	1	34	16	1.39	31	4	12	5	5	5	5	32	23	6.17	0	2
127	1	20	12	1.27	33	7	8	5	5	5	5	28	20	9.22	0	1
128	1	29	16	0.81	40	1	9	5	5	5	5	29	18	8.72	0	1
129	1	44	18	0.93	21	0	16	6	6	5	5	38	22	12.28	1	2
130	1	23	14	1.67	56	20	21	8	5	7	9	50	22	15.06	1	2
131	1	22	14	0.92	32	2	10	5	5	5	10	35	14	9.28	0	1
132	2	23	16	1.26	41	8	10	7	5	5	5	32	20	7.11	0	1
133	2	21	14	0.92	36	6	18	16	5	11	5	55	21	11.94	1	1
134	2	21	14	0.33	29	4	18	5	5	5	5	38	22	5	1	2
135	2	21	12	1.06	41	11	19	6	5	5	9	44	21	9.33	1	1
136	2	21	12	1.22	35	7	8	6	9	5	5	33	23	7.56	0	2
137	2	20	12	1.63	27	5	13	5	5	5	5	33	21	8.56	0	1
138	1	30	16	1.48	41	5	15	5	5	5	5	35	22	12.17	1	2
139	1	23	14	1.23	34	7	19	7	5	6	7	44	22	9.67	1	2
140	2	28	16	1.45	38	10	29	10	6	7	8	60	20	8.83	1	1
141	2	28	16	2.13	29	8	22	5	8	5	12	52	23	12.67	1	2
142	1	23	12	1.49	47	12	15	7	5	5	13	45	19	11.44	1	1
143	1	24	16	1.65	34	4	17	8	6	5	6	42	21	10.33	1	1
144	2	28	16	0.81	49	15	14	5	5	7	5	36	22	12.72	0	2
145	2	30	16	2.77	39	17	24	11	5	9	5	54	20	9.83	1	1
146	2	27	14	0.55	21	4	13	5	5	5	5	33	20	7.78	0	1
147	2	20	12	1.79	39	11	11	5	5	6	5	32	22	11.17	0	2
148	2	24	16	1.02	42	9	11	6	5	11	5	38	26	14.28	0	2
149	1	35	16	2.82	35	14	31	15	6	16	10	78	22	8.17	1	2
150	2	29	16	1.36	36	10	20	5	5	5	5	40	22	5.94	1	2
151	1	32	14	0.68	35	4	19	5	5	5	10	44	21	9.44	1	1
152	1	23	14	0.92	34	5	10	5	5	5	5	30	22	9.44	0	2
153	1	23	14	0.91	36	2	9	5	5	5	5	29	20	8.67	0	1
